# Supplementary material for: Reference bioimaging to assess the phenotypic trait diversity of bryophytes within the family Scapaniaceae
Source: Sci Data. 2022 Oct 4;9:598. doi: 10.1038/s41597-022-01691-x (PMC9532418; doi:10.1038/s41597-022-01691-x)
Supplement: Supplementary file 1 — Supplementary Table 1 [file 41597_2022_1691_MOESM1_ESM.xlsx]

## Sheet: Supplementary Table 1
Species names	Taxonomy IDs	Reference of voucher specimens	Voucher identifiers
Diplophyllum albicans (L.) Dumort.	NCBI:264775	Urmi, E. (1999): Schweiz, Kt. Ticino, Caviono: Valle Di S. Abbondio, 704.40/106.98, ca. 850 müM	Urmi-8371
	GBIF:5286350
	OTT:1055640
Diplophyllum obtusatum (R.M.Schust.) R.M.Schust.	NCBI:2212631	Urmi, E. (2017): Schweiz, Kt. Ticino, Chiasso: im Bosca Penz oberhalb Bresciano, 721.27/76.88, ca. 300 müM	Urmi-10695
	GBIF:5710146
	OTT:3855725
Diplophyllum obtusifolium (Hook.) Dumort.	NCBI:248354	Urmi, E. (1988): Schweiz, Kt. Ticino, Cugnasco: Alpe di Ruscada oberhalb Corte di mezzo, 715.00/119.00, ca. 1550 müM	Urmi-4501
	GBIF:5710147
	OTT:831945
Diplophyllum taxifolium (Wahlenb.) Dumort.	NCBI:248355	Urmi, E. (1975): Italien, Ot. Crigiono Mesocco, oberhalb San Bernardina, am linken Seitenback der Moesa nordwestlich von Careida Sot, Landeskarte 734.34/147.91, Felsnische an der Seitenwand der kleinen Schlucht, ca. 1680 müM.	Urmi-1060
	GBIF:5710140
	OTT:831946
		Peters, K. (2020): Schweiz, in Erdloch unter Felsspalte, 46.083813428, 7.923810274, 2614m +- 5m	Peters-2020-21
Douinia ovata (Dicks.) H.Buch	NCBI:248357	Urmi, E. (1980): Spanien, Prov. Oviedo (Asturias), Cangas de Narcea: Monte de Muniellos bei Tablizas oberhalb Venta Nueva, v. Madrid: 3°0'20''W / 43°2'10''N, ca. 820 müM, an trockenen Felsen	Urmi-2056
	GBIF:2689235
	OTT:831948
Scapania aequiloba (Schwägr.) Dumort.	NCBI:464313	Urmi, E. (1976): Schweiz, Kt. Zürich: Hütten, Chrüzbrunnen am Höhronen-Nordhang, auf anstehendem Molasse-Sandstein im Schluchtwald, ca. 910 müM, Ost-Exposition	Urmi-1111
	GBIF:7696978
	OTT:382426
		Urmi, E. (2018): Schweiz, Kt. Uri, Spiringen (Enklave Urnerboden): unterhalb Waldrüti, 712.09/194.26, ca. 1340 müM, Straßenböschung, Kalkfelsen	Urmi-10772
Scapania apiculata Spruce	NCBI:537844	Hürlimann, H. (1983): Japan, an morschom, trockenem Stamm in Birkenwald beim 5-gome am Mt. Fuji, Japan, ca. 2200 müM	Z-000130732
	GBIF:4277163
	OTT:655684
Scapania aspera M.Bernet & Bernet	NCBI:399155	Bertram, J. (2007): Schweiz, SO, Seewen, SW Fulnau, E Risenberg, 613.845/253.87 680 müM, Eingang zu einer Gasse zwischen steilen Felswänden im Fagetum, Felsabsatz, auf kantig-rauhem Kalkgestein	Bertram-3283a
	GBIF:7435100
	OTT:683885
Scapania brevicaulis Taylor	GBIF:4277188	Macurian, S.M. (1900)	Zürich-00000
	OTT:3855710
Scapania calcicola (Arnell & J.Perss.) Ingham	NCBI:537846	Hürlimann, H. (1968): Schweiz, Schattiger Kalkfelsen im obersten Teil des Berghügels Ramstein bei Bretzol BL	Z-000129406
	GBIF:4277184
	OTT:655680
Scapania carinthiaca var. massalongi J.B.Jack ex Lindb.	GBIF:8320028	Meier, M. (2019): Schweiz, Kt. SZ, Gemeinde Sattel, Bärenfang, Zufluss zum Lauitobelbach, Koord: 692.912/213.421+-6m, Höhe: 1300 müM, Waldbach, vermodernder, ins Bachbett ragender Stamm einer Fichte oder Tanne	ZT-337051
		Høitomt, T. (2018): Norway: Oppland: Vestre Slidre, Mosåni, På dødved av gran langs elva, Host: Picea abies, UTM: 499542,6769666, Alt: 400m, 3.7.2018	TRH-B108431
Scapania compacta (Roth) Dumort.	NCBI:402640	Urmi, E. (1980): Italien, Sardegna, Prov. di Nuoro, Airtzo oberhalb des Dorfes am Weg nach Badu Arala, Ret. ital.: 1517.8 E / 4423.4 N, ca. 1020 müM, bei einem Brunnen an Felsen (kalkarm)	Urmi-1951
	GBIF:9148635
	OTT:168110
Scapania crassiretis Bryhn	NCBI:248358	Hürlimann, H. (1947): Italien, auf der Nordseite der Talsperre von Caraglia GR	Hürlimann-H252
	GBIF:4277199
	OTT:831941
Scapania curta (Mart.) Dumort.	NCBI:537847	Culmann, P. (1998)	ZT-7/93-5
	GBIF:2689216
	OTT:655678
Scapania cuspiduligera (Nees) Müll.Frib.	NCBI:537848	Urmi, E. (1990): Schweiz, Kt. Wallis, Evolene: Comba Louva am linken Talhang, CH1903/LV03: 601.00 / 109.00, ca. 1860 müM, Nadelwald offene Stelle auf stellenweise kalkreichem Stein	Urmi-5345
	GBIF:8306353
	OTT:655688
		Peters, K. (2020): Schweiz, auf Erde, Hang, 46.037564627, 7.954650076, 2240m, +-5m	Peters-2020-09
Scapania degenii Schiffn. ex Müll.Frib.	NCBI:537848	Gustafsson, L. (1989): Jämtland, Undersåker par., Ristafallen, S-side inbetween rocks near the stream, below the fall	CP-CM30374
	GBIF:8306353
	OTT:655688
Scapania glaucocephala (Taylor) Austin	NCBI:537849	Schuster, R.M. (1956): USA, Decaying logs, shaded swamp along small stream, Sturgeon Bay in Wildwood State Park, Emmet Co., Michigan	CP-CM30377
	GBIF:4277200
	OTT:655686
		Høitomt, T. (2018): Norway: Oppland: Etnedal, Fjellselve, På låg av osp i elvekant, Host: Populus tremula, UTM-WGS84: 534192,6750148, Alt: 375	TRH-B108428
Scapania gracilis Lindb.	NCBI:264776	Urmi, E. (1982): Spanien, Prov. Oviedo (Asturias), Ponga ca 2.5km oberhakb Sellaño, am Rio Ponga (rechte Seite) v. Madrid: 1°31'10''W, 43°13'55''N, ca 280 müM, sehr steiler felsiger Hang, Felsstufe, kalkarm	Urmi-2211
	GBIF:5837556
	OTT:844266
Scapania gymnostomophila Kaal.	NCBI:537850	Urmi, E. (2016): Schweiz, Kt. Grischun, Valsot am Strässchen nördl. v. Dorf Tschlin, 827.66/195.71, ca. 1550 müM, Wandrand an der Strasse, schieferige Kalkfelsen	Urmi-10478
	GBIF:4277196
	OTT:133595
		Peters, K. (2020): Schweiz, auf Erde, west-exponierter Hang, 46.039167304, 7.954680641, 2237m, +-10m	Peters-2020-16
Scapania helvetica Gottsche	NCBI:537851	Urmi, E. (1998): Schweiz, Kt. Wallis, Zwischbergen: oberhalb Bidemji im Laggintal, CH1903/LV03: 647.00/111.00, ca 2100 müM, felsiger Hang mit lockerem Grünerlen-Gebüsch, über Silikatfelsen auf Sand	Urmi-8131
	GBIF:7787988
	OTT:133598
		Schnyder, N. (2012): Schweiz, UR, Realp, Furkapass, S Passhöhe, See bei Pt. 2650, 675.98/157.24, 2650m, Schneeboden feuchte Erde	ZT-210488
Scapania hyperborea Jørg.	NCBI:402139	Hallingbäck, T. (2019): Province: Jämtland. Parish: Åre, Locality: Staån, myrvegetationen, Long: 12.27523, Lat: 63.59544	Hallingbäck-50160
	GBIF:8336103
	OTT:247549
Scapania irrigua (Nees) Nees	NCBI:537852	Urmi, E. (1992): Schweiz, Kt. Uri, Wassen: oberhalb Kartigel im Meiental, 684/174, ca 1950 müM, grasiger Hang mit felsiger Rinne, feuchtes kalkarmes Gestein	Urmi-6100
	GBIF:2689217
	OTT:133601
		Urmi, E. (2016): Schweiz, Kt. Graubünden, Val Müstair Buffalora, westlich vom Ofenpass 816.79/168.69, ca. 2110 müM, Flachmoor, Torfmoosbult	Urmi-10576
Scapania irrigua subsp. irrigua (Nees) Nees	GBIF:7420792	Söderström, L. (1991): Sweden, Västerbotten, Sävar sn, Grisselögern, Bland stenar på stranden (Ruta i rikets nät: 20K67)	UME-78146
Scapania irrigua subsp. rufescens (Loeske) R.M.Schust.	GBIF:8087753	Sørensen, T. (1933): Liverpool Land: Cape Hope, Lat 70.28, Long: 220.25 W	CP-CM30429
Scapania kaurinii Ryan	NCBI:537853	Laine, T. (1966): Enontekiö Lapland, Enontekiö, Porojärvat, Ridnitsohka mountain, In alpine top area, on soil, 1280m above sea level	Z-026-1966
	GBIF:4277164
	OTT:133603
Scapania ligulifolia R.M.Schust.	NCBI:1230444	Frisvoll, A.A. (1973): Svalbard: Dickson Land, Nordfjorden NØ. Vestskråningen av Kongressfjellet litt S for toppen, 300-400 moh	TRH-74054
	GBIF:8288472
	OTT:279012
Scapania lingulata H.Buch	NCBI:402641	Buch, H. (1919): Finlandia Regio aboensis, Insula Hirvensalo, St. Marie, ad rupes	Zürich Buch-1919
	GBIF:4277202
	OTT:2063
Scapania mucronata H.Buch	NCBI:537854	Urmi, E. (1992): Schweiz, Kt. Uri, Realp: ob den Galenbödmen, 675.00 / 159.00; ca 2530 m ü. M.	Urmi-6291
	GBIF:4277191	Schnyder, N. (2003): Schweiz, NE Fleurier, Pouetta Raisse, 536.6 / 193.2, 1010 m	Schnyder-47044
	OTT:133587	Buch, H. (1922): Finland, Regio aboensis, Angelniemi	Zürich, Buch-1922
Scapania nemorea (L.) Grolle	NCBI:41848	Urmi, E. (1981): Schweiz, Kt. Obwalden, Giswil: Altibach-Tobel beim Kleinteil, 654.36 / 186.25; ca. 650 m ü M.	Urmi-2110
	GBIF:2689220
	OTT:851174
Scapania nimbosa Taylor	NCBI:1133313	Wallace, E. (1955)	Zürich Wallace-1955
	GBIF:8635654
	OTT:1062948
Scapania obcordata (Berggr.) S.W.Arnell	NCBI:402140	Zemp, F. (2019): Schweiz, Kanton: Be, Gemeinde: Innertkirchen, Sustenpass, Steinsee, Koord: 675.220/174.460, Höhe: 2050m, Standort: Bachalluvion	Zemp-337400
	GBIF:4277171
	OTT:719916
Scapania obscura (Arnell & C.E.O.Jensen) Schiffn.	NCBI:1282292	Urmi, E. (2019): Schweiz Kt. Wallis, Oberwald beim Totensee auf dem Grimselpass, CH1903/LV03: 669.03 / 156.76, ca. 2170 müM, kleines saures Flachmoor neben dem Bach, relativ grober Silikat-Sand	Urmi-10928
	GBIF:4277165
	OTT:558046
		Culmann, P. (1908): Schweiz, Wallis, Grimsel, prope lac. d. Todtensee, in paludosis juxta rivulum, hygrophila, 2150m	Zürich-0000
Scapania ornithopodioides (With.) Waddell	NCBI:264777	Macricar, S.M. (1898):	ZT-1898
	GBIF:7512997
	OTT:333110
Scapania paludicola Loeske & Müll.Frib.	NCBI:209818	Urmi, E. (1985): Schweiz, Kt. Obwalden, Engelberg Feldmoos auf Gerschni, 673.70/184.82, ca. 1230 müM, Moor, sehr nasser Torf	Urmi-3307
	GBIF:4277131
	OTT:245460
Scapania paludosa (Müll.Frib.) Müll.Frib.	NCBI:537855	Urmi, E. (2019): Schweiz, Kt. Wallis, Oberwald beim Totensee auf dem Gimselpass, CG1903/LV03: 668.72/156.92, ca 2170 müM, moorige Stelle an einem Bach, teils im Wasser stehend, Silikat-Sand	Urmi-10924
	GBIF:4277179
	OTT:133589
Scapania parvifolia Warnst.	GBIF:4277175	Marko Lewis, 12.7.1976, Abundand amongst rocks near snow beds. Upper Ambler river, ridge above Kowalskis Creek, Mt. 3950, 67°19'N, 156°59'W. Late snow bed on N. side of alpine ridge, wet or moise, 2000 ft	CP-CM30382
	OTT:3855712
Scapania praetervisa Meyl.	GBIF:4277193	Urmi, E. (1982): Schweiz, Kt. Grischun, Lumbrein hart an der Gemeindegrenze oberhalb Schlareins, CH1903/LV03: 729.14 / 173.20, ca. 1750 müM, am Anstehenden (schattig), kalkarmes schieferiges Gestein mit Ausblühungen	Urmi-2161
	OTT:7571327
Scapania scandica (Arnell & H.Buch) Macvicar	NCBI:1133317	Düll R. (1971): Schweiz, Kt. Uri, 8 km nördlich d. St. Gotthartpasses nahe d. Str. Grundgeb., ca 1570m	ZT-017155
	GBIF:4277166
	OTT:1062956	Urmi, E. (1999): Schweiz Kt. Ticino, Caviano Valle de S. Abbondio, CH1903/LV03: 704.40/106.98, ca. 850 müM, grasiger Felshang mit wenig Gebüsch, anstehender Silikatfels, z.T. mit etwas Feinmaterial	Urmi-8376
Scapania simmonsii Bryhn & Kaal.	NCBI:537857	Lewis, M. (1976): Upper Ambler River, 0.5 miles N. of Ulaneak Creek, base of Grey Mt. Tocky limestone slope	CP-CM30391
	GBIF:4277140
	OTT:133593	Kjeld Holmen, 15.7.1961, Alaska: Old John Lake, Lat. 68.08N, Long. 145 W, Alt 0m CM-30384
Scapania sphaerifera H.Buch & Tuom.	NCBI:537858	Bakalin, V. (2010): Russian Far East. Primorsky Territory. Shkotovsky, District, Pidan Mt., N-facing slope in upper course of Oyry Stream. Merely dry boulders along stream in Picea-Abies forest, WGS84: 43.083N, 132.7E	TRH-B9515
	GBIF:5793125
	OTT:133605
Scapania spitsbergensis (Lindb.) Müll.Frib.	NCBI:537859	Laine, T. (1966): Enontekiö Lapland, Enontekiö, Porojärvet, Ridnitsohka mountain, in alpine top area, between boulders, 1250m above sea level	ZT-026-1966
	GBIF:8990537
	OTT:133607
Scapania subalpina (Nees ex Lindenb.) Dumort.	NCBI:248359	Hürlimann (1947)	Z-000129362
	GBIF:4277176	Hangartner, R. (2008): GR Medel (Lucmagn), ob Masauna, 710.60/170.65, 1720m, Felsen feuchter Glimmerschiefer	ZT-101909-159278
	OTT:831943	Hürlimann, H. (1975): Nasser Fels zwischen Restaurant und Staumauer Zervreila (Vals GR), ca. 1850müM	Z-000129211
		Peters, K. (2020): Schweiz, auf Erde in Felsspalte, 46.08316087, 7.923246937, 2585m, +-5m	Peters-2020-23
Scapania tundrae (Arnell) H.Buch	NCBI:537860	Sørensen, T. (1933): Liverpool Land: Cape Hope, Lat 70°28'N, Long: 220°25'W	CP-CM30429
	GBIF:8547629
	OTT:707922
Scapania uliginosa (Lindenb.) Dumort.	NCBI:537861	Urmi, E. (1984): Schweiz, Kt. Uri, Erstfeld Oberstafel (Riedbarg), 691.18 / 183.94, ca. 1530 müM, saures Hangmoor, in Sphagnum-Polster	Urmi-2825
	GBIF:8368371
	OTT:707920
Scapania umbrosa (Schrad.) Dumort.	NCBI:537862	Urmi, E. (1985): Schweiz, Nidwalden, Oberdorf oberhalb Wolfboden, CH1903+/LV95: 671.00 / 199.00, ca. 1340 müM, Lichter Fichtenwald an steilem Hang, auf totem Holz	Urmi-3527
	GBIF:4277183
	OTT:707926
		Edwin Urmi, 26.8.1983, Schweiz, Kt. Bern, Lenk Iffigtal bei der Iffigenalp, 599.88 / 138.6, ca. 1620 müM, im Fichtenwald, auf totem Baumstumpf Urmi-2548
Scapania undulata (L.) Dumort.	NCBI:215256	Bertram, J. (1996): VS Ried-Mörel, Reservat Aletschwald, Mittlerer Aletschwald, 645.54/138.08, 1970m, kleines Bächlein in einem Tälchen mit Alnetum viridis-Bestand auf Steinen im Bach, z.T. submers bzw. überspült	Bertram-1898e
	GBIF:2689218
	OTT:812077
		Hürlimann, H. (1994): Fundort, Nasser schattiger Granitfels, Bondo GR im Bondasca-Tal bei Stauwehr-Brücke, 1080müM, 76370/13288	Hürlimann-94211
Scapania verrucosa Heeg	NCBI:537863	Urmi, E. (1976): Italien, Piemonte, Prov. di Novara, Valstrona, am rechten Ufer des T. Strona westlich von Campello Monti, ret. ital.: fuso ovest 1440.8E / 5087.2 N, Bachböschung auf anstehendem Peridotit, ca 1320 müM	Urmi-1173
	GBIF:8119128
	OTT:707924
		P. Culmann, 22.8.1920 CM-30381
Scapania zemliae S.W.Arnell	GBIF:7480007	Holmen, K. (1958): From brooks below a glacier-tongue, Charcots Land: Lat 71°54'N, Long 29°W, Alt 850m	CP-CM30431
	OTT:7571345
