# Supplementary material for: Reference bioimaging to assess the phenotypic trait diversity of bryophytes within the family Scapaniaceae
Source: Sci Data. 2022 Oct 4;9:598. doi: 10.1038/s41597-022-01691-x (PMC9532418; doi:10.1038/s41597-022-01691-x)
Supplement: Supplementary file 2 — Supplementary Table 2 [file 41597_2022_1691_MOESM2_ESM.xlsx]

## Sheet: Supplementary Table 2
Semantic identifier	Tag name
{http://www.w3.org/1999/02/22-rdf-syntax-ns#}	about
{http://ns.adobe.com/xap/1.0/}	ModifyDate
{http://ns.adobe.com/xap/1.0/}	CreateDate
{http://ns.adobe.com/xap/1.0/}	MetadataDate
{http://ns.adobe.com/xap/1.0/}	Rating
{http://ns.adobe.com/tiff/1.0/}	Make
{http://ns.adobe.com/tiff/1.0/}	Model
{http://ns.adobe.com/tiff/1.0/}	Orientation
{http://ns.adobe.com/tiff/1.0/}	ImageWidth
{http://ns.adobe.com/tiff/1.0/}	ImageLength
{http://ns.adobe.com/exif/1.0/}	ExifVersion
{http://ns.adobe.com/exif/1.0/}	ExposureTime
{http://ns.adobe.com/exif/1.0/}	ShutterSpeedValue
{http://ns.adobe.com/exif/1.0/}	FNumber
{http://ns.adobe.com/exif/1.0/}	ApertureValue
{http://ns.adobe.com/exif/1.0/}	ExposureProgram
{http://ns.adobe.com/exif/1.0/}	SensitivityType
{http://ns.adobe.com/exif/1.0/}	RecommendedExposureIndex
{http://ns.adobe.com/exif/1.0/}	ExposureBiasValue
{http://ns.adobe.com/exif/1.0/}	MaxApertureValue
{http://ns.adobe.com/exif/1.0/}	MeteringMode
{http://ns.adobe.com/exif/1.0/}	FocalLength
{http://ns.adobe.com/exif/1.0/}	CustomRendered
{http://ns.adobe.com/exif/1.0/}	ExposureMode
{http://ns.adobe.com/exif/1.0/}	WhiteBalance
{http://ns.adobe.com/exif/1.0/}	SceneCaptureType
{http://ns.adobe.com/exif/1.0/}	FocalPlaneXResolution
{http://ns.adobe.com/exif/1.0/}	FocalPlaneYResolution
{http://ns.adobe.com/exif/1.0/}	FocalPlaneResolutionUnit
{http://ns.adobe.com/exif/1.0/}	DateTimeOriginal
{http://ns.adobe.com/exif/1.0/}	PixelXDimension
{http://ns.adobe.com/exif/1.0/}	PixelYDimension
{http://purl.org/dc/elements/1.1/}	format
{http://ns.adobe.com/exif/1.0/aux/}	SerialNumber
{http://ns.adobe.com/exif/1.0/aux/}	LensInfo
{http://ns.adobe.com/exif/1.0/aux/}	Lens
{http://ns.adobe.com/exif/1.0/aux/}	LensID
{http://ns.adobe.com/exif/1.0/aux/}	LensSerialNumber
{http://ns.adobe.com/exif/1.0/aux/}	ImageNumber
{http://ns.adobe.com/exif/1.0/aux/}	ApproximateFocusDistance
{http://ns.adobe.com/exif/1.0/aux/}	FlashCompensation
{http://ns.adobe.com/exif/1.0/aux/}	Firmware
{http://cipa.jp/exif/1.0/}	LensModel
{http://ns.adobe.com/photoshop/1.0/}	DateCreated
{http://ns.adobe.com/photoshop/1.0/}	SidecarForExtension
{http://ns.adobe.com/photoshop/1.0/}	EmbeddedXMPDigest
{http://ns.adobe.com/xap/1.0/mm/}	DocumentID
{http://ns.adobe.com/xap/1.0/mm/}	PreservedFileName
{http://ns.adobe.com/xap/1.0/mm/}	OriginalDocumentID
{http://ns.adobe.com/xap/1.0/mm/}	InstanceID
{http://ns.adobe.com/camera-raw-settings/1.0/}	Version
{http://ns.adobe.com/camera-raw-settings/1.0/}	ProcessVersion
{http://ns.adobe.com/camera-raw-settings/1.0/}	WhiteBalance
{http://ns.adobe.com/camera-raw-settings/1.0/}	Temperature
{http://ns.adobe.com/camera-raw-settings/1.0/}	Tint
{http://ns.adobe.com/camera-raw-settings/1.0/}	Sharpness
{http://ns.adobe.com/camera-raw-settings/1.0/}	LuminanceSmoothing
{http://ns.adobe.com/camera-raw-settings/1.0/}	ColorNoiseReduction
{http://ns.adobe.com/camera-raw-settings/1.0/}	VignetteAmount
{http://ns.adobe.com/camera-raw-settings/1.0/}	ShadowTint
{http://ns.adobe.com/camera-raw-settings/1.0/}	RedHue
{http://ns.adobe.com/camera-raw-settings/1.0/}	RedSaturation
{http://ns.adobe.com/camera-raw-settings/1.0/}	GreenHue
{http://ns.adobe.com/camera-raw-settings/1.0/}	GreenSaturation
{http://ns.adobe.com/camera-raw-settings/1.0/}	BlueHue
{http://ns.adobe.com/camera-raw-settings/1.0/}	BlueSaturation
{http://ns.adobe.com/camera-raw-settings/1.0/}	GrayMixerRed
{http://ns.adobe.com/camera-raw-settings/1.0/}	GrayMixerOrange
{http://ns.adobe.com/camera-raw-settings/1.0/}	GrayMixerYellow
{http://ns.adobe.com/camera-raw-settings/1.0/}	GrayMixerGreen
{http://ns.adobe.com/camera-raw-settings/1.0/}	GrayMixerAqua
{http://ns.adobe.com/camera-raw-settings/1.0/}	GrayMixerBlue
{http://ns.adobe.com/camera-raw-settings/1.0/}	GrayMixerPurple
{http://ns.adobe.com/camera-raw-settings/1.0/}	GrayMixerMagenta
{http://ns.adobe.com/camera-raw-settings/1.0/}	SplitToningShadowHue
{http://ns.adobe.com/camera-raw-settings/1.0/}	SplitToningShadowSaturation
{http://ns.adobe.com/camera-raw-settings/1.0/}	SplitToningHighlightHue
{http://ns.adobe.com/camera-raw-settings/1.0/}	SplitToningHighlightSaturation
{http://ns.adobe.com/camera-raw-settings/1.0/}	SplitToningBalance
{http://ns.adobe.com/camera-raw-settings/1.0/}	ParametricShadows
{http://ns.adobe.com/camera-raw-settings/1.0/}	ParametricDarks
{http://ns.adobe.com/camera-raw-settings/1.0/}	ParametricLights
{http://ns.adobe.com/camera-raw-settings/1.0/}	ParametricHighlights
{http://ns.adobe.com/camera-raw-settings/1.0/}	ParametricShadowSplit
{http://ns.adobe.com/camera-raw-settings/1.0/}	ParametricMidtoneSplit
{http://ns.adobe.com/camera-raw-settings/1.0/}	ParametricHighlightSplit
{http://ns.adobe.com/camera-raw-settings/1.0/}	SharpenRadius
{http://ns.adobe.com/camera-raw-settings/1.0/}	SharpenDetail
{http://ns.adobe.com/camera-raw-settings/1.0/}	SharpenEdgeMasking
{http://ns.adobe.com/camera-raw-settings/1.0/}	PostCropVignetteAmount
{http://ns.adobe.com/camera-raw-settings/1.0/}	GrainAmount
{http://ns.adobe.com/camera-raw-settings/1.0/}	ColorNoiseReductionDetail
{http://ns.adobe.com/camera-raw-settings/1.0/}	ColorNoiseReductionSmoothness
{http://ns.adobe.com/camera-raw-settings/1.0/}	LensProfileEnable
{http://ns.adobe.com/camera-raw-settings/1.0/}	LensManualDistortionAmount
{http://ns.adobe.com/camera-raw-settings/1.0/}	PerspectiveVertical
{http://ns.adobe.com/camera-raw-settings/1.0/}	PerspectiveHorizontal
{http://ns.adobe.com/camera-raw-settings/1.0/}	PerspectiveRotate
{http://ns.adobe.com/camera-raw-settings/1.0/}	PerspectiveScale
{http://ns.adobe.com/camera-raw-settings/1.0/}	PerspectiveAspect
{http://ns.adobe.com/camera-raw-settings/1.0/}	PerspectiveUpright
{http://ns.adobe.com/camera-raw-settings/1.0/}	PerspectiveX
{http://ns.adobe.com/camera-raw-settings/1.0/}	PerspectiveY
{http://ns.adobe.com/camera-raw-settings/1.0/}	AutoLateralCA
{http://ns.adobe.com/camera-raw-settings/1.0/}	Exposure2012
{http://ns.adobe.com/camera-raw-settings/1.0/}	Contrast2012
{http://ns.adobe.com/camera-raw-settings/1.0/}	Highlights2012
{http://ns.adobe.com/camera-raw-settings/1.0/}	Shadows2012
{http://ns.adobe.com/camera-raw-settings/1.0/}	Whites2012
{http://ns.adobe.com/camera-raw-settings/1.0/}	Blacks2012
{http://ns.adobe.com/camera-raw-settings/1.0/}	Clarity2012
{http://ns.adobe.com/camera-raw-settings/1.0/}	Dehaze
{http://ns.adobe.com/camera-raw-settings/1.0/}	Texture
{http://ns.adobe.com/camera-raw-settings/1.0/}	ToneMapStrength
{http://ns.adobe.com/camera-raw-settings/1.0/}	ConvertToGrayscale
{http://ns.adobe.com/camera-raw-settings/1.0/}	OverrideLookVignette
{http://ns.adobe.com/camera-raw-settings/1.0/}	ToneCurveName
{http://ns.adobe.com/camera-raw-settings/1.0/}	ToneCurveName2012
{http://ns.adobe.com/camera-raw-settings/1.0/}	CameraProfile
{http://ns.adobe.com/camera-raw-settings/1.0/}	CameraProfileDigest
{http://ns.adobe.com/camera-raw-settings/1.0/}	LensProfileSetup
{http://ns.adobe.com/camera-raw-settings/1.0/}	LensProfileName
{http://ns.adobe.com/camera-raw-settings/1.0/}	LensProfileFilename
{http://ns.adobe.com/camera-raw-settings/1.0/}	LensProfileDigest
{http://ns.adobe.com/camera-raw-settings/1.0/}	LensProfileDistortionScale
{http://ns.adobe.com/camera-raw-settings/1.0/}	LensProfileChromaticAberrationScale
{http://ns.adobe.com/camera-raw-settings/1.0/}	LensProfileVignettingScale
{http://ns.adobe.com/camera-raw-settings/1.0/}	UprightVersion
{http://ns.adobe.com/camera-raw-settings/1.0/}	UprightCenterMode
{http://ns.adobe.com/camera-raw-settings/1.0/}	UprightCenterNormX
{http://ns.adobe.com/camera-raw-settings/1.0/}	UprightCenterNormY
{http://ns.adobe.com/camera-raw-settings/1.0/}	UprightFocalMode
{http://ns.adobe.com/camera-raw-settings/1.0/}	UprightFocalLength35mm
{http://ns.adobe.com/camera-raw-settings/1.0/}	UprightPreview
{http://ns.adobe.com/camera-raw-settings/1.0/}	UprightDependentDigest
{http://ns.adobe.com/camera-raw-settings/1.0/}	UprightTransformCount
{http://ns.adobe.com/camera-raw-settings/1.0/}	UprightTransform_0
{http://ns.adobe.com/camera-raw-settings/1.0/}	UprightTransform_1
{http://ns.adobe.com/camera-raw-settings/1.0/}	UprightTransform_2
{http://ns.adobe.com/camera-raw-settings/1.0/}	UprightTransform_3
{http://ns.adobe.com/camera-raw-settings/1.0/}	UprightTransform_4
{http://ns.adobe.com/camera-raw-settings/1.0/}	UprightTransform_5
{http://ns.adobe.com/camera-raw-settings/1.0/}	UprightFourSegmentsCount
{http://ns.adobe.com/camera-raw-settings/1.0/}	ToggleStyleDigest
{http://ns.adobe.com/camera-raw-settings/1.0/}	ToggleStyleAmount
{http://ns.adobe.com/camera-raw-settings/1.0/}	HasSettings
{http://ns.adobe.com/camera-raw-settings/1.0/}	CropTop
{http://ns.adobe.com/camera-raw-settings/1.0/}	CropLeft
{http://ns.adobe.com/camera-raw-settings/1.0/}	CropBottom
{http://ns.adobe.com/camera-raw-settings/1.0/}	CropRight
{http://ns.adobe.com/camera-raw-settings/1.0/}	CropAngle
{http://ns.adobe.com/camera-raw-settings/1.0/}	CropConstrainToWarp
{http://ns.adobe.com/camera-raw-settings/1.0/}	HasCrop
{http://ns.adobe.com/camera-raw-settings/1.0/}	AlreadyApplied
{http://ns.adobe.com/camera-raw-settings/1.0/}	RawFileName
{http://ns.adobe.com/camera-raw-settings/1.0/}	Saturation
{http://ns.adobe.com/camera-raw-settings/1.0/}	Vibrance
{http://ns.adobe.com/camera-raw-settings/1.0/}	HueAdjustmentRed
{http://ns.adobe.com/camera-raw-settings/1.0/}	HueAdjustmentOrange
{http://ns.adobe.com/camera-raw-settings/1.0/}	HueAdjustmentYellow
{http://ns.adobe.com/camera-raw-settings/1.0/}	HueAdjustmentGreen
{http://ns.adobe.com/camera-raw-settings/1.0/}	HueAdjustmentAqua
{http://ns.adobe.com/camera-raw-settings/1.0/}	HueAdjustmentBlue
{http://ns.adobe.com/camera-raw-settings/1.0/}	HueAdjustmentPurple
{http://ns.adobe.com/camera-raw-settings/1.0/}	HueAdjustmentMagenta
{http://ns.adobe.com/camera-raw-settings/1.0/}	SaturationAdjustmentRed
{http://ns.adobe.com/camera-raw-settings/1.0/}	SaturationAdjustmentOrange
{http://ns.adobe.com/camera-raw-settings/1.0/}	SaturationAdjustmentYellow
{http://ns.adobe.com/camera-raw-settings/1.0/}	SaturationAdjustmentGreen
{http://ns.adobe.com/camera-raw-settings/1.0/}	SaturationAdjustmentAqua
{http://ns.adobe.com/camera-raw-settings/1.0/}	SaturationAdjustmentBlue
{http://ns.adobe.com/camera-raw-settings/1.0/}	SaturationAdjustmentPurple
{http://ns.adobe.com/camera-raw-settings/1.0/}	SaturationAdjustmentMagenta
{http://ns.adobe.com/camera-raw-settings/1.0/}	LuminanceAdjustmentRed
{http://ns.adobe.com/camera-raw-settings/1.0/}	LuminanceAdjustmentOrange
{http://ns.adobe.com/camera-raw-settings/1.0/}	LuminanceAdjustmentYellow
{http://ns.adobe.com/camera-raw-settings/1.0/}	LuminanceAdjustmentGreen
{http://ns.adobe.com/camera-raw-settings/1.0/}	LuminanceAdjustmentAqua
{http://ns.adobe.com/camera-raw-settings/1.0/}	LuminanceAdjustmentBlue
{http://ns.adobe.com/camera-raw-settings/1.0/}	LuminanceAdjustmentPurple
{http://ns.adobe.com/camera-raw-settings/1.0/}	LuminanceAdjustmentMagenta
{http://ns.adobe.com/camera-raw-settings/1.0/}	DefringePurpleAmount
{http://ns.adobe.com/camera-raw-settings/1.0/}	DefringePurpleHueLo
{http://ns.adobe.com/camera-raw-settings/1.0/}	DefringePurpleHueHi
{http://ns.adobe.com/camera-raw-settings/1.0/}	DefringeGreenAmount
{http://ns.adobe.com/camera-raw-settings/1.0/}	DefringeGreenHueLo
{http://ns.adobe.com/camera-raw-settings/1.0/}	DefringeGreenHueHi
{http://ns.adobe.com/xap/1.0/}	Label
{http://ns.adobe.com/camera-raw-settings/1.0/}	VignetteMidpoint
